# Supplementary material for: Water Stress Strengthens Mutualism Among Ants, Trees, and Scale Insects
Source: PLoS Biol. 2013 Nov 5;11(11):e1001705. doi: 10.1371/journal.pbio.1001705 (PMC3818173; doi:10.1371/journal.pbio.1001705)
Supplement: Table S1 — The 26 Mesoamerican study sites, annual precipitation, and number of host trees examined. (XLS) [file pbio.1001705.s012.xls]

## Sheet: PrecipforFig1.csv
Table S1. The 26 Mesoamerican study sites, annual precipitation, and number of host trees examined.
Site Name	Site Abbrev	Latitude	Longitude	Annual precipitation	N
Chamela	CH	19.5044	-105.047	777.545	11
San Marcos	SM	16.7695	-99.552	1184.33	6
Ist Tehuantepec	IT	16.6904	-94.9534	1015	4
Juchitan-Cuajnicuilapa	JC	16.6483	-98.5385	1266	2
Marquelia-Juchitan	MJ	16.6107	-98.6876	1234	2
Playa Ventura	PV2	16.5615	-98.9155	1192	1
Pinotepa Nacional	PN	16.3623	-98.0958	1611	2
Lagunas Chacagua	LC	16.2284	-97.7797	1516	3
Huatulco	HU	15.7561	-96.1633	731	13
Pochutla-Puerto Angel	PP	15.7423	-96.475	820	6
San Agustin	SA	15.7413	-96.2604	876	2
Chinandega	Chi	12.5906	-86.9769	1767	2
Laguna Asososca	LA	12.4258	-86.6611	1393	4
San Francisco de Libre	SFL	12.4002	-86.1626	1016	2
Chococente	Choc	11.5421	-86.1938	1506	6
Ometepe	Ome	11.4403	-85.5547	1713.33	6
Las Pampas	Pamp	11.2643	-85.7446	1761	3
Escameca Grande	Esc	11.176	-85.7837	1698	2
La Flor	LF	11.1468	-85.7855	1630	2
ACG	ACG	10.8627	-85.4244	2499	1
Santa Rosa	SR	10.8363	-85.62	1702	13
Los Huertos	LH	10.4383	-84.0131	3946	4
Arenal	AR	10.4366	-84.9458	2413	1
Palo Verde	PV	10.4093	-85.3022	1697	1
Santa Elena	SE	10.2236	-84.8528	2652	10
Turrialba	Turr	9.8608	-83.636	2811	1
