# Supplementary material for: Water Stress Strengthens Mutualism Among Ants, Trees, and Scale Insects
Source: PLoS Biol. 2013 Nov 5;11(11):e1001705. doi: 10.1371/journal.pbio.1001705 (PMC3818173; doi:10.1371/journal.pbio.1001705)
Supplement: Table S3 — Plant-available soil nutrients in ppm (µg/g) (mean ± SE). (XLS) [file pbio.1001705.s014.xls]

## Sheet: Sheet1
Table S3. Plant-available soil nutrients in ppm (ug/g) (mean ± SE).
		Site			ANOVA
	Soil depth	Chamela	Huatulco	Santa Rosa	F	df	P
Ammonium (NH4)	0-5 cm	9.8±1.1, N=9	9.7±1.2, N=9	10.1±1.2, N=10	0.03	25	0.9
	15-20 cm	4.5±0.6, N=8	4.2±0.4, N=9	5.6±0.7, N=10	1.55	24	0.2
Nitrate (NO3)	0-5 cm	7.2±1.6, N=9	5.2±1.0, N=9	3.7±1.2, N=10	1.9	25	0.2
	15-20 cm	2.5±0.5, N=8	2.0±0.2, N=9	3.1±1.1, N=10	0.47	24	0.6
Phosphate (PO4)	0-5 cm	18.1±4.1, N=9	49.9±10.1, N=9	5.8±0.8, N=9	12.91	24	0.0002
	15-20 cm	8.9±2.7, N=9	43.4±9.6, N=9	2.1±0.6, N=10	15.83	25	0.0001
Organic carbon (%)	0-5 cm	9.3±0.8, N=9	7.8±1.4, N=8	14.3±0.5, N=10	14.79	24	0.0001
	15-20 cm	6.1±0.6, N=9	4.8±1.2, N=8	11.3±0.4, N=10	59.62	24	0.0001
Chamela is the driest site; Huatulco is the dry site of intermediate latitude; Santa Rosa is the wettest site. Significant ANOVA tests (bold) correspond to greater mean soil nutrients at one site, also in bold, than at the other two sites (Tukey HSD tests, p < 0.05).
