# Supplementary material for: Water Stress Strengthens Mutualism Among Ants, Trees, and Scale Insects
Source: PLoS Biol. 2013 Nov 5;11(11):e1001705. doi: 10.1371/journal.pbio.1001705 (PMC3818173; doi:10.1371/journal.pbio.1001705)
Supplement: Table S4 — Tree growth (cm) per year in a drier site, Chamela, and a wetter site, Santa Rosa. (XLS) [file pbio.1001705.s015.xls]

## Sheet: Sheet1
Table S4. Tree growth (cm) per year in a drier site, Chamela, and a wetter site, Santa Rosa.
	Growth (cm)/yr
	Basal diameter		DBH
	Chamela	Santa Rosa	Chamela	Santa Rosa
Overall	0.16 ± 0.04, N = 139	0.14 ± 0.03, N = 238	0.18 ± 0.03	0.09 ± 0.02
Size Class
1 (0-<5cm DBH)	0.22 ± 0.07, N = 44	0.01 ± 0.02, N = 102	0.15 ± 0.05	0.01 ± 0.02
2 (5-<10cm DBH)	0.14 ± 0.05, N = 63	0.21 ± 0.07, N = 43	0.20 ± 0.03	0.15 ± 0.04
3 (≥10cm DBH)	0.13 ± 0.07, N = 32	0.26 ± 0.06, N = 93	0.16 ± 0.06	0.16 ± 0.03
Percent canopy openness at 1m height was significantly higher in the driest site, Chamela (40.2 ± 0.7%) than in the wettest site, Santa Rosa (18.5 ± 0.4%) (t ratio = 26.68, df = 210, p < 0.0001). When trees were separated into small, medium, and large size categories, only the smallest trees, which benefit most from increased light coming through the canopy, grew faster in Chamela. We investigate…
