# Supplementary material for: Water Stress Strengthens Mutualism Among Ants, Trees, and Scale Insects
Source: PLoS Biol. 2013 Nov 5;11(11):e1001705. doi: 10.1371/journal.pbio.1001705 (PMC3818173; doi:10.1371/journal.pbio.1001705)
Supplement: Table S5 — Number of female alates in completely dissected colonies at three sites spanning the dry forest precipitation gradient. (XLS) [file pbio.1001705.s016.xls]

## Sheet: Sheet1
Table S5. Number of female alate reproductives and the ratio of reproductives to worker ants in completely dissected colonies at three sites spanning the dry forest precipitation gradients. Female alates are produced only during the rainy season at all sites.
Site	No. female alates	Female alates/worker (%)
Chamela	26	1.35983
Chamela	99	1.40227
Chamela	28	1.63265
Chamela	8	0.536193
Chamela	5	0.377074
Santa Rosa	42	5.20446
Huatulco	85	2.63729
Chamela is the driest site; Huatulco is the dry site of intermediate latitude; Santa Rosa is the wettest site.
