# Supplementary material for: Water Stress Strengthens Mutualism Among Ants, Trees, and Scale Insects
Source: PLoS Biol. 2013 Nov 5;11(11):e1001705. doi: 10.1371/journal.pbio.1001705 (PMC3818173; doi:10.1371/journal.pbio.1001705)
Supplement: Table S6 — Mean percent NSCs ± SE in main stems, twigs, leaves, and roots from a drier and a wetter site in three seasons. (XLS) [file pbio.1001705.s017.xls]

## Sheet: 2008+2010
Table S6. Mean percent non-structural carbohydrates ± SE for Chamela, the drier site, and Santa Rosa, the wetter site, at three seasons (from June-July 2008-2010, October-November 2009, and April 2009, respectively). P values indicate pairwise t-tests between sites. Significant comparisons are in bold and shaded.
		Site
		Chamela	Santa Rosa
Season	Carbon type	Main stems		P value, t-test
Early Rainy	Total NSCs	3.23 ± 0.41, N = 12	3.13 ± 0.51, N = 12	0.9
	Starch	2.26 ± 0.28, N = 12	1.94 ± 0.45, N = 12	0.6
	Sucrose	0.77 ± 0.22, N = 12	0.94 ± 0.31, N = 12	0.7
	Glucose	0.20 ± 0.03, N = 12	0.25 ± 0.04, N = 12	0.3
Late Rainy/ Early Dry	Total NSCs	4.50 ± 0.33, N = 6	3.79 ± 0.59, N = 6	0.3
	Starch	3.41 ± 0.30, N = 6	2.58 ± 0.61, N = 6	0.2
	Sucrose	1.03 ± 0.10, N = 6	1.07 ± 0.13, N = 6	0.8
	Glucose	0.06 ± 0.01, N = 6	0.14 ± 0.05, N = 6	0.2
Late Dry	Total NSCs	3.84 ± 0.74, N = 6	4.27 ± 0.35, N = 6	0.6
	Starch	1.63 ± 0.52, N = 6	3.03 ± 0.24, N = 6	0.04
	Sucrose	2.04 ± 0.37, N = 6	1.15 ± 0.18, N = 6	0.05
	Glucose	0.16 ± 0.06, N = 6	0.09 ± 0.01, N = 6	0.2
		Twigs
Early Rainy	Total NSCs	1.21 ± 0.14, N = 6	1.14 ± 0.12, N = 12	0.7
	Starch	0.58 ± 0.08, N = 6	0.55 ± 0.07, N = 12	0.8
	Sucrose	0.32 ± 0.09, N = 6	0.36 ± 0.07, N = 12	0.7
	Glucose	0.32 ± 0.04, N = 6	0.24 ± 0.05, N = 12	0.3
Late Rainy/ Early Dry	Total NSCs	3.29 ± 0.24, N = 6	1.92 ± 0.31, N = 6	0.007
	Starch	2.08 ± 0.19, N = 6	1.05 ± 0.18, N = 6	0.003
	Sucrose	1.08 ± 0.13, N = 6	0.77 ± 0.14, N = 6	0.1
	Glucose	0.14 ± 0.01, N = 6	0.10 ± 0.02, N = 6	0.09
Late Dry	Total NSCs	2.24 ± 0.42, N = 6	2.99 ± 0.47, N = 6	0.3
	Starch	1.09 ± 0.25, N = 6	1.67 ± 0.36, N = 6	0.2
	Sucrose	0.68 ± 0.17, N = 6	1.01 ± 0.38, N = 6	0.2
	Glucose	0.46 ± 0.13, N = 6	0.30 ± 0.07, N = 6	0.3
		Leaves
Early Rainy	Total NSCs	1.62 ± 0.10, N = 6	1.10 ± 0.15, N = 6	0.02
	Starch	0.94 ± 0.03, N = 6	0.69 ± 0.12, N = 6	0.08
	Sucrose	0.48 ± 0.07, N = 6	0.26 ± 0.05, N = 6	0.04
	Glucose	0.20 ± 0.02, N = 6	0.14 ± 0.03, N = 6	0.1
Late Rainy/ Early Dry	Total NSCs	1.59 ± 0.16, N = 6	1.57 ± 0.11, N = 6	0.9
	Starch	0.78 ± 0.06, N = 6	0.99 ± 0.09, N = 6	0.09
	Sucrose	0.69 ± 0.11, N = 6	0.34 ± 0.12, N = 6	0.06
	Glucose	0.12 ± 0.01, N = 6	0.24 ± 0.11, N = 6	0.3
		Roots
Early Rainy	Total NSCs	3.79 ± 0.88, N = 7	2.90 ± 0.52, N = 7	0.4
	Starch	2.75 ± 0.83, N = 7	2.07 ± 0.47, N = 7	0.5
	Sucrose	0.77 ± 0.12, N = 7	0.62 ± 0.13, N = 7	0.4
	Glucose	0.27 ± 0.06, N = 7	0.21 ± 0.02, N = 7	0.3

## Sheet: ver.incl2009
		Site
		Chamela	Santa Rosa
Season	Carbon type	Main stems		P value, t-test
Late Dry	Total NSCs	3.84 ± 0.74, N = 6	4.27 ± 0.35, N = 6	0.6
	Starch	1.63 ± 0.52, N = 6	3.03 ± 0.24, N = 6	0.04
	Sucrose	2.04 ± 0.37, N = 6	1.15 ± 0.18, N = 6	0.05
	Glucose	0.16 ± 0.06, N = 6	0.09 ± 0.01, N = 6	0.2
Early Rainy	Total NSCs	3.15 ± 0.29, N = 18	3.56 ± 0.43, N = 18	0.4
	Starch	2.24 ± 0.21, N = 18	2.55 ± 0.41, N = 18	0.5
	Sucrose	0.69 ± 0.15, N = 18	0.81 ± 0.21, N = 18	0.6
	Glucose	0.21 ± 0.02, N = 18	0.20 ± 0.03, N = 18	0.8
Late Rainy	Total NSCs	4.50 ± 0.33, N = 6	3.79 ± 0.59, N = 6	0.3
	Starch	3.41 ± 0.30, N = 6	2.58 ± 0.61, N = 6	0.2
	Sucrose	1.03 ± 0.10, N = 6	1.07 ± 0.13, N = 6	0.8
	Glucose	0.06 ± 0.01, N = 6	0.14 ± 0.05, N = 6	0.2
		Twigs
Late Dry	Total NSCs	2.24 ± 0.42, N = 6	2.99 ± 0.47, N = 6	0.3
	Starch	1.09 ± 0.25, N = 6	1.67 ± 0.36, N = 6	0.2
	Sucrose	0.68 ± 0.17, N = 6	1.01 ± 0.38, N = 6	0.2
	Glucose	0.46 ± 0.13, N = 6	0.30 ± 0.07, N = 6	0.3
Early Rainy	Total NSCs	1.61 ± 0.19, N = 12	1.48 ± 0.18, N = 16	0.6
	Starch	0.72 ± 0.08, N = 12	0.81 ± 0.14, N = 16	0.6
	Sucrose	0.61 ± 0.14, N = 12	0.46 ± 0.27, N = 16	0.3
	Glucose	0.29 ± 0.03, N = 12	0.22 ± 0.03, N =16	0.1
Late Rainy	Total NSCs	3.29 ± 0.24, N = 6	1.92 ± 0.31, N = 6	0.007
	Starch	2.08 ± 0.19, N = 6	1.05 ± 0.18, N = 6	0.003
	Sucrose	1.08 ± 0.13, N = 6	0.77 ± 0.14, N = 6	0.1
	Glucose	0.14 ± 0.01, N = 6	0.10 ± 0.02, N = 6	0.09
		Leaves
Early Rainy	Total NSCs	1.62 ± 0.10, N = 6	1.10 ± 0.15, N = 6	0.02
	Starch	0.90 ± 0.04, N = 6	0.70 ± 0.07, N = 6	0.02
	Sucrose	0.48 ± 0.07, N = 6	0.26 ± 0.05, N = 6	0.04
	Glucose	2.01 ± 0.02, N = 6	1.39 ± 0.03, N = 6	0.1
Late Rainy	Total NSCs	1.59 ± 0.16, N = 6	1.57 ± 0.11, N = 6	0.9
	Starch	0.78 ± 0.06, N = 6	0.99 ± 0.09, N = 6	0.09
	Sucrose	0.69 ± 0.11, N = 6	0.34 ± 0.12, N = 6	0.06
	Glucose	0.12 ± 0.01, N = 6	0.24 ± 0.11, N = 6	0.3
		Roots
Early Rainy	Total NSCs	3.79 ± 0.88, N = 7	2.90 ± 0.52, N = 7	0.4
	Starch	2.75 ± 0.83, N = 7	2.07 ± 0.47, N = 7	0.5
	Sucrose	0.77 ± 0.12, N = 7	0.62 ± 0.13, N = 7	0.4
	Glucose	0.27 ± 0.06, N = 7	0.21 ± 0.02, N = 7	0.3
