# Supplementary material for: Water Stress Strengthens Mutualism Among Ants, Trees, and Scale Insects
Source: PLoS Biol. 2013 Nov 5;11(11):e1001705. doi: 10.1371/journal.pbio.1001705 (PMC3818173; doi:10.1371/journal.pbio.1001705)
Supplement: Table S7 — General linear models of NSC concentrations in a drier site, Chamela, and a wetter site, Santa Rosa, with site, season, and their interaction as fixed effects. (XLS) [file pbio.1001705.s018.xls]

## Sheet: Sheet1
Table S7. General linear models of non-structural carbohydrate concentrations in a drier site, Chamela, and a wetter site, Santa Rosa, with site and season as fixed effects.
Fixed effects	DF	F Ratio	P-value
Main stems
Total Nonstructural Carbohydrates
Site	1	0.08	0.78
Season	2	2.37	0.11
Site × Season	2	0.45	0.64
Starch
Site	1	0.06	0.81
Season	2	2.25	0.12
Site × Season	2	2.95	0.06
Sucrose
Site	1	0.98	0.33
Season	2	3.75	0.04
Site × Season	2	2.05	0.14
Twigs
Total Nonstructural Carbohydrates
Site	1	0.93	0.34
Season	2	17.45	0.0001
Site × Season	2	6.37	0.005
Starch
Site	1	1.01	0.32
Season	2	16.21	0.0001
Site × Season	2	8.17	0.002
Sucrose
Site	1	0.05	0.83
Season	2	14.26	0.0001
Site × Season	2	3.14	0.06
Significant effects are in bold; shaded lines indicate significant or marginally significant effects arising from late-dry-season differences in main stems and late-rainy/early-dry-season differences in twigs (see Table S6).
